# Supplementary material for: Comparative Analyses of the Impact of Different Criteria for Sepsis Diagnosis on Outcome in Patients with Spontaneous Subarachnoid Hemorrhage
Source: J Clin Med. 2022 Jul 4;11(13):3873. doi: 10.3390/jcm11133873 (PMC9267349; doi:10.3390/jcm11133873)
Supplement: Supplementary file 1 [file jcm-11-03873-s001.zip]

Archive with 1 entries (1 files):
- jcm-1772628-supplementary.pdf
